# Supplementary material for: Interrogating the Role of miR-125b and Its 3′isomiRs in Protection against Hypoxia
Source: Int J Mol Sci. 2023 Nov 6;24(21):16015. doi: 10.3390/ijms242116015 (PMC10650460; doi:10.3390/ijms242116015)
Supplement: Supplementary file 1 [file ijms-24-16015-s001.zip]

Archive with 1 entries (1 files):
- ijms-2688143-SI.pdf
